# Supplementary material for: Experiences Shared by the (Future) Public Health Workforce during the COVD-19 Pandemic in Germany: Results of a Survey on Workload, Work Content, and Related Challenges among Students and Young Professionals
Source: Int J Environ Res Public Health. 2022 Sep 11;19(18):11444. doi: 10.3390/ijerph191811444 (PMC9517565; doi:10.3390/ijerph191811444)
Supplement: Supplementary file 1 [file ijerph-19-11444-s001.zip]

Archive with 1 entries (1 files):
- ijerph-1868702-supplementary.pdf
